# Supplementary material for: Ishophloroglucin A, Isolated from Ishige okamurae, Alleviates Dexamethasone-Induced Muscle Atrophy through Muscle Protein Metabolism In Vivo
Source: Mar Drugs. 2022 Apr 22;20(5):280. doi: 10.3390/md20050280 (PMC9147101; doi:10.3390/md20050280)
Supplement: Supplementary file 1 [file marinedrugs-20-00280-s001.zip]

Archive with 2 entries (2 files):
- IPA_Chemdraw.cdx
- marinedrugs-1659704-supplementary.pdf
